# Supplementary material for: Chitin Nanofibrils Enabled Core–Shell Microcapsules of Alginate Hydrogel
Source: Nanomaterials (Basel). 2023 Sep 1;13(17):2470. doi: 10.3390/nano13172470 (PMC10489914; doi:10.3390/nano13172470)
Supplement: Supplementary file 1 [file nanomaterials-13-02470-s001.zip]

Archive with 1 entries (1 files):
- nanomaterials-2579748-supplementary.pdf
